# Supplementary material for: EGFR mRNA-Engineered Mesenchymal Stem Cells (MSCs) Demonstrate Radioresistance to Moderate Dose of Simulated Cosmic Radiation
Source: Cells. 2025 Nov 1;14(21):1719. doi: 10.3390/cells14211719 (PMC12610173; doi:10.3390/cells14211719)
Supplement: Supplementary file 1 [file cells-14-01719-s001.zip]

Archive with 1 entries (1 files):
- cells-3863123-supplementary.pdf
